# Supplementary material for: Clinical Determinants and Bone Metabolic Correlates of 24-h Urinary PGE2 and PGEM Excretion in Chinese Adults: A Multicenter Cross-Sectional Study
Source: Biomedicines. 2026 Jul 10;14(7):1547. doi: 10.3390/biomedicines14071547 (PMC13404794; doi:10.3390/biomedicines14071547)
Supplement: Supplementary file 1 [file biomedicines-14-01547-s001.zip]

Archive with 1 entries (1 files):
- biomedicines-4337893-supplementary.pdf
